# Supplementary material for: Outcomes in dogs undergoing surgical stabilization and non-stereotactic radiation therapy for axial and appendicular bone tumors
Source: Front Vet Sci. 2024 Jan 11;10:1283728. doi: 10.3389/fvets.2023.1283728 (PMC10808726; doi:10.3389/fvets.2023.1283728)
Supplement: Supplementary file 1 [file Table_1.XLSX]

## Sheet: Sheet1
Dog Number	Site of tumor	Treatment intent	Pretreatment imaging	Treatment planning type	Treatment planning system	Heterogeneity correction	Immobilization devices	Patient position	Anatomical description of GTV	Anatomical description of CTV	Anatomical description of PTV	Dose (Gy) per fraction	Total dose (Gy)	Prescription point of dose	Total dose (Gy) at ICRU reference point	Total dose (Gy) at iso center	Minimum dose (Gy)	Maximum dose (Gy)	Median dose (Gy)	Mean dose (Gy)	Modal dose (Gy)	Number of fractions	Schedule of fractionation	Length of treatment	Treatment interruptions	Deviations from protocol	Dose variation (%)	Specification of OARs	Specification of PRVs	Method of treatment plan evaluation	Radiation quality	Beam energy	Specification of equipment	SSD/SAD	Treatment technique	Number of beams	Direction of beams	Beam weightin	Field size	Beam modification devices	Bolus	Port films	Frequency	In vivo dosimetry	Physics check
1	Lumbar spine	Definitive	CT	3DCRT	Prowess Panther v4.31	Yes	None	Sternal	L5 vertebral body	Mid L4 to mid L6	~1 cm	3	36	Isocenter	36	36	N/A	38.2	N/A	N/A	N/A	12	M-W-F	26 days	None	None	N/A	Spinal cord, kidneys	N/A	N/A	Photons	6 MV	Siemens MD2	SAD	3DCRT	2	Parallel opposed, lateral	Even	8x6	Wedges	No	Yes	Weekly	No	No
2	Left proximal radius	Definitive	Radiographs	Manual	N/A	N/A	None	Left lateral	Left proximal radius	Proximal extent of radius to ~2 cm distal to radiographic lesion	~1 cm	4	44	Midline	na	44	N/A	N/A	N/A	N/A	N/A	11	M-W-F	24 days	None	None	N/A	N/A	N/A	N/A	Photons	6 MV	Siemens MD2	SAD	Parallel opposed	2	Medial/lateral	Even	10x6	None	No	Yes	Weekly	No	No
3	Right distal radius	Palliative	Radiographs	Manual	Varian Eclipse	N/A	None, lateral with limb pulled away from body	Right lateral	Right distal radius	~2 cm proximal to GTV of the radius	~1 cm	8, 10, 10	16, 10, 10	Isocenter	16, 10, 10	16, 10, 10	N/A	N/A	N/A	N/A	N/A	2, 1, 1	Consecutive days	2 days, 1 day, 1 day	None	None	N/A	Skin	N/A	N/A	Photons	6MV	Trilogy	SAD	Parallel opposed	2	Medial/lateral	Even	6x15, 9x13, 9x13	None	0.5	Yes	Daily	No	No
4	Cervical spine	Definitive	CBCT	IMRT	Varian Eclipse v8.6.15	Unknown	Vaclock bag	Right lateral	C2-cranial aspect of C4 vertebral bodies	2.5 cm expansion from GTV	0.5 cm from CTV	2.8	56	99% of GTV, 95% of PTV	56.6	56.6	23.1	61.6	57.4	56.4	57.8	20	Consecutive business days	29 days	1 day break between fractions 6 and 7 for Thanksgiving holiday	Replanned at fraction 7 (unknown reason)	41.2-110	Skin, brain, esophagus, spinal cord, trachea	Spinal cord, trachea, esophagus	Not reported- suspect DVH, dose color wash/isodose lines	Photons	10MV	Trilogy	SAD	IMRT	8	External	Even	IMRT	None	No	CBCT	Daily	No	Yes
5	Left proximal humerus	Palliative	Radiographs	Manual	Varian Eclipse	N/A	None, lateral with limb pulled away from body	Left lateral	Left proximal humerus	~2 cm distal to GTV of the humerus	~1 cm	8	16	Isocenter	16	16	N/A	N/A	N/A	N/A	N/A	2	Consecutive days	2 days	None	None	N/A	Skin	N/A	N/A	Photons	6MV	Trilogy	SAD	Parallel opposed	2	Medial/lateral	Even	20x10	None	0.5	Yes	Daily	No	No
6	Right distal femur	Palliative	Radiographs	Manual	Varian Eclipse	N/A	None, lateral with limb pulled away from body	Right lateral	Right distal femur	~2 cm proximal to GTV of the femur	~1 cm	8	16	Isocenter	16	16	N/A	N/A	N/A	N/A	N/A	2	Consecutive days	2 days	None	None	N/A	Skin	N/A	N/A	Photons	6MV	Trilogy	SAD	Parallel opposed	2	Medial/lateral	Even	20x9	None	0.5	Yes	Daily	No	No
7	Right proximal humerus	Palliative	CT	3DCRT	Prowess Panther v5.10	Yes	None	Dorsal	Right proximal humerus plus soft tissue component	Proximal 2/3 of humerus (extent of bone plate) plus soft tissue plus incision	~3 cm	8	16	Isocenter	16	16	N/A	19.1	N/A	N/A	N/A	2	Consecutive days	2 days	None	None	N/A	Skin, spinal cord, lung	N/A	N/A	Photons	6 MV	Siemens MD2	SAD	3DCRT	3	Dorsal, ventral, R lateral	Even	14x20	Wedges	1 cm	Yes	Initial setup	No	No
8	Right distal radius	Palliative	CBCT	IMRT	Varian Eclipse v15.6.8	Yes	Vaclock bag with limb board	Right lateral	Right distal radius	1 cm extension into the medullary canal proximal to GTV	0.3 cm from CTV	8	16	99% of GTV, 95% of PTV	17	17	1.8	18.4	17.2	16.4	17.5	2	Consecutive days	2 days	None	None	1.8-115	Skin	N/A	Not reported- suspect DVH, dose color wash/isodose lines	Photons	6MV	Trilogy	SAD	IMRT	2 arcs	External	1.068/1.032	IMRT	None	No	CBCT	Daily	No	Yes
